# Supplementary material for: Translational Molecular and Fluid Biomarkers for Age-Related Macular Degeneration: Practical Insights from Animal Models and Humans
Source: Biomolecules. 2025 Nov 8;15(11):1571. doi: 10.3390/biom15111571 (PMC12649867; doi:10.3390/biom15111571)
Supplement: Supplementary file 1 [file biomolecules-15-01571-s001.zip]

Archive with 1 entries (1 files):
- biomolecules-3886580-supplementary.pdf
